# Supplementary material for: Presynaptic Terminal Alterations in Concave and Convex Spinalis Muscles: A Pilot Exploratory Study in Advanced Scoliosis
Source: J Clin Med. 2026 Jun 11;15(12):4532. doi: 10.3390/jcm15124532 (PMC13300889; doi:10.3390/jcm15124532)
Supplement: Supplementary file 1 [file jcm-15-04532-s001.zip]

Archive with 1 entries (1 files):
- jcm-4289161-supplementary.pdf
